# Supplementary material for: Human Melanoma-Cell Metabolic Profiling: Identification of Novel Biomarkers Indicating Metastasis
Source: Int J Mol Sci. 2020 Mar 31;21(7):2436. doi: 10.3390/ijms21072436 (PMC7177954; doi:10.3390/ijms21072436)
Supplement: Supplementary file 1 [file ijms-21-02436-s001.zip]

Archive with 4 entries (4 files):
- Kosmopoulou et al_Supplementary_Material_IJMS.docx
- Figure S2(2).tif
- Figure S1.tif
- Figure S2(1).tif
